# Supplementary material for: Metabolite Genome-Wide Association Study for Indoleamine 2,3-Dioxygenase Activity Associated with Chronic Kidney Disease
Source: Genes (Basel). 2021 Nov 27;12(12):1905. doi: 10.3390/genes12121905 (PMC8701662; doi:10.3390/genes12121905)
Supplement: Supplementary file 1 [file genes-12-01905-s001.zip]

Archive with 2 entries (2 files):
- Figure S1and 2.pdf
- Table S1_20210916.xlsx
